# Supplementary material for: Development and Application of a Novel Pluri-Residue Method to Determine Polar Pesticides in Fruits and Vegetables through Liquid Chromatography High Resolution Mass Spectrometry
Source: Foods. 2020 May 1;9(5):553. doi: 10.3390/foods9050553 (PMC7278595; doi:10.3390/foods9050553)
Supplement: Supplementary file 1 [file foods-09-00553-s001.zip]

Archive with 1 entries (1 files):
- foods-770073-supplementary.docx
